# Supplementary material for: Synaptic connectome of a neurosecretory network in the Drosophila brain
Source: bioRxiv. 2024 Aug 29:2024.08.28.609616. Preprint. [Version 1] doi: 10.1101/2024.08.28.609616 (PMC11384003; doi:10.1101/2024.08.28.609616)
Supplement: Supplement 1 [file media-1.xlsx]

## Sheet: Sheet 1 - Supplementary_Table_3
Supplementary_Table_3
NSC_name	NSC_id	hemisphere
l_NSC_unknown	720575940633416275	right
l_NSC_unknown	720575940626841354	right
l_NSC_unknown	720575940620926740	right
l_NSC_unknown	720575940624041203	right
l_NSC_unknown	720575940619186240	right
l_NSC_unknown	720575940626878214	right
l_NSC_unknown	720575940625054901	right
l_NSC_unknown	720575940617626235	left
l_NSC_unknown	720575940622644872	left
l_NSC_unknown	720575940611186034	left
l_NSC_unknown	720575940628362993	left
l_NSC_unknown	720575940625878909	left
l_NSC_unknown	720575940634288735	left
l_NSC_unknown	720575940632080429	left
l_NSC_CRZ	720575940642666440	right
l_NSC_CRZ	720575940619845552	right
l_NSC_CRZ	720575940620332141	right
l_NSC_CRZ	720575940609268316	left
l_NSC_CRZ	720575940610895474	left
l_NSC_CRZ	720575940614254534	left
l_NSC_DH31	720575940620503512	right
l_NSC_DH31	720575940636633848	right
l_NSC_DH31	720575940622880525	right
l_NSC_DH31	720575940644303639	left
l_NSC_DH31	720575940646225006	left
l_NSC_DH31	720575940625796839	left
l_NSC_ITP	720575940630046506	right
l_NSC_ITP	720575940629808911	right
l_NSC_ITP	720575940629872971	right
l_NSC_ITP	720575940627436035	right
l_NSC_ITP	720575940625721118	left
l_NSC_ITP	720575940629924091	left
l_NSC_ITP	720575940631592017	left
l_NSC_ITP	720575940613850262	left
m_NSC_unknown	720575940644562286	medial
m_NSC_unknown	720575940638274688	medial
m_NSC_unknown	720575940631570380	medial
m_NSC_unknown	720575940628756951	medial
m_NSC_unknown	720575940623401703	medial
m_NSC_unknown	720575940629938895	medial
m_NSC_unknown	720575940610467682	medial
m_NSC_unknown	720575940610733797	medial
m_NSC_unknown	720575940624606502	medial
m_NSC_unknown	720575940614107298	medial
m_NSC_DH44	720575940623011845	medial
m_NSC_DH44	720575940635861146	medial
m_NSC_DH44	720575940622872870	medial
m_NSC_DH44	720575940626619398	medial
m_NSC_DH44	720575940618385718	medial
m_NSC_DH44	720575940616153371	medial
m_NSC_DILP	720575940631884883	medial
m_NSC_DILP	720575940612923390	medial
m_NSC_DILP	720575940625379859	medial
m_NSC_DILP	720575940618694827	medial
m_NSC_DILP	720575940628199802	medial
m_NSC_DILP	720575940611254681	medial
m_NSC_DILP	720575940643539566	medial
m_NSC_DILP	720575940615911380	medial
m_NSC_DILP	720575940615043112	medial
m_NSC_DILP	720575940624064295	medial
m_NSC_DILP	720575940623081400	medial
m_NSC_DILP	720575940614623455	medial
m_NSC_DILP	720575940620628957	medial
m_NSC_DILP	720575940628363820	medial
m_NSC_DILP	720575940650527222	medial
m_NSC_DILP	720575940632436307	medial
m_NSC_DILP	720575940622897639	medial
m_NSC_DILP	720575940603765280	medial
m_NSC_DMS	720575940629974531	medial
m_NSC_DMS	720575940647963513	medial
m_NSC_DMS	720575940613520351	medial
m_NSC_DMS	720575940608157397	medial
m_NSC_DMS	720575940626375164	medial
m_NSC_DMS	720575940604934502	medial
SEZ_NSC_CAPA	720575940618736797	right
SEZ_NSC_CAPA	720575940620829878	left
SEZ_NSC_Hugin	720575940627293201	right
SEZ_NSC_Hugin	720575940643847022	right
SEZ_NSC_Hugin	720575940637851069	left
SEZ_NSC_Hugin	720575940638394446	left
